# Supplementary material for: DNA Polymerase Theta Plays a Critical Role in Pancreatic Cancer Development and Metastasis
Source: Cancers (Basel). 2022 Aug 23;14(17):4077. doi: 10.3390/cancers14174077 (PMC9454495; doi:10.3390/cancers14174077)
Supplement: Supplementary file 1 [file cancers-14-04077-s001.zip]

Archive with 1 entries (1 files):
- Supplementary Figures_after revision_NEW.pdf
